# Supplementary material for: Hybrid mini-thoracotomy for Brugada syndrome: epicardial substrate characterization and ablation—results from UNCOVER(BrS) study
Source: Front Cardiovasc Med. 2025 Oct 28;12:1658355. doi: 10.3389/fcvm.2025.1658355 (PMC12604058; doi:10.3389/fcvm.2025.1658355)
Supplement: Supplementary file 1 [file Table1.xlsx]

## Sheet: T2
	Patient #1	Patient #2	Patient #3	Patient #4	Patient #5	Patient #6
Procedural time, min	290	250	230	160	170	150
Surgical time, min	55	50	50	55	50	55
Mapping time, min	12	12	17	9	10	12
Ablation time, min	67	26	35	40	33	35
Substrate Characterization
Area Late Potential Pre/Post Ajmaline, cm2	0/11.7	1.2/7.4	0/8.7	1.1/11.2	0/10.3	0/13.7
Low Voltage Pre/Post Ajmaline, cm2	0/13	0/2.1	4/8.7	2.2/4.9	0/2.9	7.6/27.1
Deceleration Zone, N°	2	1	2	2	2	4
Conduction Block, N°	2	2	2	1	1	2
Ablation Data
Ablation Area, cm2	15	7.4	8.7	11.2	10.3	15.2
RF time, min	13	10	18	15	9	17
RF pulses, n	53	34	41	49	58	55
Power, Watt	40	40	40	40	40	40
Contact Force, grams	31	11	14	20	30	19
Hospitalization, days	10	5	6	8	7	9
Acute Adverse Event	No	No	No	No	No	No
