# Supplementary material for: Hybrid mini-thoracotomy for Brugada syndrome: epicardial substrate characterization and ablation—results from UNCOVER(BrS) study
Source: Front Cardiovasc Med. 2025 Oct 28;12:1658355. doi: 10.3389/fcvm.2025.1658355 (PMC12604058; doi:10.3389/fcvm.2025.1658355)
Supplement: Supplementary file 2 [file Table2.xlsx]

## Sheet: T1 (2)
	Patient #1	Patient #2	Patient #3	Patient #4	Patient #5	Patient #6
Gender	F	F	M	M	M	F
Age at admission, years	36	64	60	37	51	72
Age at device implant, years	35	63	57	34	49	70
Sincope history	Yes	No	Yes	No	No	Yes
Family History of BrS	Yes	Yes	No	No	No	No
SCN5A Variant	No	No	No	No	Yes	No
Type I Brs Pattern	Ajmaline	Spontaneous	Ajmaline	Ajmaline	Spontaneous	Ajmaline
dST-Tiso interval, ms	310	310	320	340	340	310
Inducible VAs in PVS	Not Induced	Not Induced	Induced	Induced	Induced	Not Induced
